# Supplementary material for: Selective clonal persistence of human retroviruses in vivo: Radial chromatin organization, integration site, and host transcription
Source: Sci Adv. 2022 Apr 29;8(17):eabm6210. doi: 10.1126/sciadv.abm6210 (PMC9054021; doi:10.1126/sciadv.abm6210)
Supplement: Supplementary file 2 — Data S1 [file sciadv.abm6210_data_s1.zip]

Archive with 1 entries (1 files):
- sciadv.abm6210_data_s1.xlsx
