# Supplementary material for: Selective clonal persistence of human retroviruses in vivo: Radial chromatin organization, integration site, and host transcription
Source: Sci Adv. 2022 Apr 29;8(17):eabm6210. doi: 10.1126/sciadv.abm6210 (PMC9054021; doi:10.1126/sciadv.abm6210)
Supplement: Supplementary file 2 — Data S1 [file sciadv.abm6210_data_s1.zip › sciadv.abm6210_data_s1.xlsx]

## Sheet: README
	Selective clonal persistence of human retroviruses in vivo: radial chromatin organization, integration site and host transcription
	Melamed et al - Supplementary Data S1 - Integration sites used in this work
	data in Integration-sites :
		dataset	Integration site category
		chr	chromosome
		pos	position (hg38)
		ort	orientation

## Sheet: Integration-sites
dataset	chr	pos	ort
HTLV-1 In vitro	1	62784	+
HTLV-1 In vitro	1	187018	+
HTLV-1 In vitro	1	187026	+
HTLV-1 In vitro	1	191220	+
HTLV-1 In vitro	1	273852	-
HTLV-1 In vitro	1	627716	-
HTLV-1 In vitro	1	630755	+
HTLV-1 In vitro	1	632178	-
HTLV-1 In vitro	1	774936	-
HTLV-1 In vitro	1	786116	-
HTLV-1 In vitro	1	786632	+
HTLV-1 In vitro	1	791665	-
HTLV-1 In vitro	1	792559	+
HTLV-1 In vitro	1	814065	+
HTLV-1 In vitro	1	818512	+
HTLV-1 In vitro	1	822023	-
HTLV-1 In vitro	1	830010	+
HTLV-1 In vitro	1	837357	+
HTLV-1 In vitro	1	842697	-
HTLV-1 In vitro	1	842709	+
HTLV-1 In vitro	1	843127	-
HTLV-1 In vitro	1	846505	+
HTLV-1 In vitro	1	847970	+
HTLV-1 In vitro	1	855513	-
HTLV-1 In vitro	1	867319	-
HTLV-1 In vitro	1	873129	-
HTLV-1 In vitro	1	877142	-
HTLV-1 In vitro	1	886326	-
HTLV-1 In vitro	1	895273	+
HTLV-1 In vitro	1	896215	-
HTLV-1 In vitro	1	898337	+
HTLV-1 In vitro	1	906148	+
HTLV-1 In vitro	1	921741	-
HTLV-1 In vitro	1	926101	-
HTLV-1 In vitro	1	939474	-
HTLV-1 In vitro	1	957178	-
HTLV-1 In vitro	1	957320	+
HTLV-1 In vitro	1	960267	-
HTLV-1 In vitro	1	967239	+
HTLV-1 In vitro	1	976549	+
HTLV-1 In vitro	1	983648	+
HTLV-1 In vitro	1	989070	-
HTLV-1 In vitro	1	991243	-
HTLV-1 In vitro	1	997616	-
HTLV-1 In vitro	1	1003843	+
HTLV-1 In vitro	1	1005292	-
HTLV-1 In vitro	1	1031179	+
HTLV-1 In vitro	1	1035399	+
HTLV-1 In vitro	1	1038279	+
HTLV-1 In vitro	1	1045456	-
HTLV-1 In vitro	1	1056585	-
HTLV-1 In vitro	1	1114971	+
HTLV-1 In vitro	1	1142541	+
HTLV-1 In vitro	1	1155756	-
HTLV-1 In vitro	1	1160894	+
HTLV-1 In vitro	1	1201004	+
HTLV-1 In vitro	1	1209835	-
HTLV-1 In vitro	1	1212243	+
HTLV-1 In vitro	1	1212537	-
HTLV-1 In vitro	1	1214387	+
HTLV-1 In vitro	1	1214650	+
HTLV-1 In vitro	1	1215507	+
HTLV-1 In vitro	1	1218619	-
HTLV-1 In vitro	1	1230928	-
HTLV-1 In vitro	1	1230967	+
HTLV-1 In vitro	1	1236901	-
HTLV-1 In vitro	1	1253459	-
HTLV-1 In vitro	1	1256331	-
HTLV-1 In vitro	1	1259066	+
HTLV-1 In vitro	1	1263591	-
HTLV-1 In vitro	1	1282495	+
HTLV-1 In vitro	1	1311738	-
HTLV-1 In vitro	1	1320392	+
HTLV-1 In vitro	1	1326501	-
HTLV-1 In vitro	1	1370074	+
HTLV-1 In vitro	1	1377669	-
HTLV-1 In vitro	1	1382777	+
HTLV-1 In vitro	1	1401509	-
HTLV-1 In vitro	1	1402095	+
HTLV-1 In vitro	1	1403004	-
HTLV-1 In vitro	1	1410290	+
HTLV-1 In vitro	1	1414364	-
HTLV-1 In vitro	1	1423411	-
HTLV-1 In vitro	1	1440218	+
HTLV-1 In vitro	1	1440906	+
HTLV-1 In vitro	1	1500945	+
HTLV-1 In vitro	1	1510333	+
HTLV-1 In vitro	1	1515805	-
HTLV-1 In vitro	1	1516328	-
HTLV-1 In vitro	1	1544219	-
HTLV-1 In vitro	1	1569428	-
HTLV-1 In vitro	1	1570521	+
HTLV-1 In vitro	1	1578112	+
HTLV-1 In vitro	1	1580925	+
HTLV-1 In vitro	1	1585958	-
HTLV-1 In vitro	1	1602237	-
HTLV-1 In vitro	1	1604219	-
HTLV-1 In vitro	1	1606942	+
HTLV-1 In vitro	1	1610370	+
HTLV-1 In vitro	1	1614077	+
HTLV-1 In vitro	1	1617227	-
HTLV-1 In vitro	1	1648044	+
HTLV-1 In vitro	1	1654738	-
HTLV-1 In vitro	1	1655408	-
HTLV-1 In vitro	1	1660853	-
HTLV-1 In vitro	1	1662132	+
HTLV-1 In vitro	1	1666394	+
HTLV-1 In vitro	1	1669309	-
HTLV-1 In vitro	1	1670879	-
HTLV-1 In vitro	1	1687090	-
HTLV-1 In vitro	1	1697044	-
HTLV-1 In vitro	1	1717202	-
HTLV-1 In vitro	1	1720876	+
HTLV-1 In vitro	1	1734164	+
HTLV-1 In vitro	1	1748469	+
HTLV-1 In vitro	1	1751869	-
HTLV-1 In vitro	1	1757062	-
HTLV-1 In vitro	1	1777023	+
HTLV-1 In vitro	1	1777492	-
HTLV-1 In vitro	1	1779681	+
HTLV-1 In vitro	1	1794913	-
HTLV-1 In vitro	1	1798598	+
HTLV-1 In vitro	1	1800603	-
HTLV-1 In vitro	1	1827140	+
HTLV-1 In vitro	1	1836345	+
HTLV-1 In vitro	1	1842024	+
HTLV-1 In vitro	1	1868042	-
HTLV-1 In vitro	1	1869311	+
HTLV-1 In vitro	1	1874059	-
HTLV-1 In vitro	1	1877472	+
HTLV-1 In vitro	1	1879287	-
HTLV-1 In vitro	1	1888965	-
HTLV-1 In vitro	1	1889104	+
HTLV-1 In vitro	1	1894892	-
HTLV-1 In vitro	1	1934633	-
HTLV-1 In vitro	1	1942610	-
HTLV-1 In vitro	1	1956235	-
HTLV-1 In vitro	1	2000392	+
HTLV-1 In vitro	1	2009980	-
HTLV-1 In vitro	1	2027862	+
HTLV-1 In vitro	1	2044110	+
HTLV-1 In vitro	1	2045360	-
HTLV-1 In vitro	1	2068486	-
HTLV-1 In vitro	1	2076960	+
HTLV-1 In vitro	1	2109961	-
HTLV-1 In vitro	1	2119667	-
HTLV-1 In vitro	1	2174775	-
HTLV-1 In vitro	1	2203583	-
HTLV-1 In vitro	1	2217751	-
HTLV-1 In vitro	1	2220765	-
HTLV-1 In vitro	1	2221958	+
HTLV-1 In vitro	1	2243028	-
HTLV-1 In vitro	1	2258265	-
HTLV-1 In vitro	1	2259646	-
HTLV-1 In vitro	1	2264048	+
HTLV-1 In vitro	1	2265230	+
HTLV-1 In vitro	1	2268040	+
HTLV-1 In vitro	1	2275875	+
HTLV-1 In vitro	1	2290352	-
HTLV-1 In vitro	1	2298234	+
HTLV-1 In vitro	1	2299410	-
HTLV-1 In vitro	1	2305062	-
HTLV-1 In vitro	1	2307982	+
HTLV-1 In vitro	1	2308938	-
HTLV-1 In vitro	1	2348187	-
HTLV-1 In vitro	1	2352603	+
HTLV-1 In vitro	1	2390610	+
HTLV-1 In vitro	1	2392730	+
HTLV-1 In vitro	1	2403238	+
HTLV-1 In vitro	1	2405698	-
HTLV-1 In vitro	1	2414087	-
HTLV-1 In vitro	1	2415769	-
HTLV-1 In vitro	1	2416987	-
HTLV-1 In vitro	1	2418998	-
HTLV-1 In vitro	1	2438363	-
HTLV-1 In vitro	1	2440825	+
HTLV-1 In vitro	1	2448869	-
HTLV-1 In vitro	1	2450101	-
HTLV-1 In vitro	1	2450573	-
HTLV-1 In vitro	1	2460793	+
HTLV-1 In vitro	1	2462647	-
HTLV-1 In vitro	1	2496262	+
HTLV-1 In vitro	1	2532906	-
HTLV-1 In vitro	1	2545233	+
HTLV-1 In vitro	1	2560346	-
HTLV-1 In vitro	1	2586902	-
HTLV-1 In vitro	1	2601748	+
HTLV-1 In vitro	1	2609797	-
HTLV-1 In vitro	1	2681078	+
HTLV-1 In vitro	1	2692939	+
HTLV-1 In vitro	1	2779018	+
HTLV-1 In vitro	1	2816487	+
HTLV-1 In vitro	1	2826759	+
HTLV-1 In vitro	1	2832061	+
HTLV-1 In vitro	1	2838155	+
HTLV-1 In vitro	1	2839576	+
HTLV-1 In vitro	1	2841346	-
HTLV-1 In vitro	1	2852211	+
HTLV-1 In vitro	1	2856807	+
HTLV-1 In vitro	1	2860284	+
HTLV-1 In vitro	1	2867832	-
HTLV-1 In vitro	1	2874398	+
HTLV-1 In vitro	1	2877843	+
HTLV-1 In vitro	1	2885881	-
HTLV-1 In vitro	1	2897684	-
HTLV-1 In vitro	1	2900732	+
HTLV-1 In vitro	1	2906533	+
HTLV-1 In vitro	1	2931925	+
HTLV-1 In vitro	1	2935713	-
HTLV-1 In vitro	1	2939730	-
HTLV-1 In vitro	1	2940405	+
HTLV-1 In vitro	1	2951818	+
HTLV-1 In vitro	1	2958715	+
HTLV-1 In vitro	1	2963635	+
HTLV-1 In vitro	1	2980274	+
HTLV-1 In vitro	1	2981545	+
HTLV-1 In vitro	1	2993666	+
HTLV-1 In vitro	1	2997704	+
HTLV-1 In vitro	1	3011593	-
HTLV-1 In vitro	1	3023417	+
HTLV-1 In vitro	1	3023475	-
HTLV-1 In vitro	1	3023650	+
HTLV-1 In vitro	1	3023663	-
HTLV-1 In vitro	1	3024095	+
HTLV-1 In vitro	1	3027367	+
HTLV-1 In vitro	1	3028938	+
HTLV-1 In vitro	1	3029422	+
HTLV-1 In vitro	1	3030854	-
HTLV-1 In vitro	1	3032498	+
HTLV-1 In vitro	1	3035168	-
HTLV-1 In vitro	1	3035813	-
HTLV-1 In vitro	1	3036081	-
HTLV-1 In vitro	1	3048651	-
HTLV-1 In vitro	1	3053916	+
HTLV-1 In vitro	1	3089987	-
HTLV-1 In vitro	1	3091739	-
HTLV-1 In vitro	1	3101751	+
HTLV-1 In vitro	1	3119677	-
HTLV-1 In vitro	1	3136858	+
HTLV-1 In vitro	1	3142052	+
HTLV-1 In vitro	1	3168956	+
HTLV-1 In vitro	1	3169139	-
HTLV-1 In vitro	1	3174991	-
HTLV-1 In vitro	1	3181259	+
HTLV-1 In vitro	1	3185429	-
HTLV-1 In vitro	1	3196630	-
HTLV-1 In vitro	1	3205282	-
HTLV-1 In vitro	1	3208805	-
HTLV-1 In vitro	1	3208987	+
HTLV-1 In vitro	1	3210078	+
HTLV-1 In vitro	1	3223664	+
HTLV-1 In vitro	1	3249929	-
HTLV-1 In vitro	1	3253394	+
HTLV-1 In vitro	1	3264896	-
HTLV-1 In vitro	1	3284812	+
HTLV-1 In vitro	1	3289702	-
HTLV-1 In vitro	1	3305898	+
HTLV-1 In vitro	1	3336464	-
HTLV-1 In vitro	1	3338503	+
HTLV-1 In vitro	1	3362524	+
HTLV-1 In vitro	1	3381067	-
HTLV-1 In vitro	1	3404042	+
HTLV-1 In vitro	1	3417842	-
HTLV-1 In vitro	1	3440108	+
HTLV-1 In vitro	1	3448107	+
HTLV-1 In vitro	1	3449916	-
HTLV-1 In vitro	1	3482523	+
HTLV-1 In vitro	1	3483781	+
HTLV-1 In vitro	1	3524967	+
HTLV-1 In vitro	1	3528227	-
HTLV-1 In vitro	1	3533373	-
HTLV-1 In vitro	1	3582898	+
HTLV-1 In vitro	1	3595921	-
HTLV-1 In vitro	1	3602250	-
HTLV-1 In vitro	1	3607557	+
HTLV-1 In vitro	1	3618327	-
HTLV-1 In vitro	1	3629393	+
HTLV-1 In vitro	1	3644803	+
HTLV-1 In vitro	1	3655715	+
HTLV-1 In vitro	1	3656549	-
HTLV-1 In vitro	1	3676162	-
HTLV-1 In vitro	1	3679299	-
HTLV-1 In vitro	1	3709779	+
HTLV-1 In vitro	1	3716046	+
HTLV-1 In vitro	1	3717896	-
HTLV-1 In vitro	1	3746797	-
HTLV-1 In vitro	1	3748422	-
HTLV-1 In vitro	1	3765163	+
HTLV-1 In vitro	1	3768839	+
HTLV-1 In vitro	1	3783126	+
HTLV-1 In vitro	1	3787308	+
HTLV-1 In vitro	1	3795859	+
HTLV-1 In vitro	1	3809066	+
HTLV-1 In vitro	1	3813028	+
HTLV-1 In vitro	1	3819622	-
HTLV-1 In vitro	1	3833934	-
HTLV-1 In vitro	1	3834923	+
HTLV-1 In vitro	1	3853350	-
HTLV-1 In vitro	1	3860588	+
HTLV-1 In vitro	1	3863752	-
HTLV-1 In vitro	1	3867217	+
HTLV-1 In vitro	1	3876647	-
HTLV-1 In vitro	1	3886302	+
HTLV-1 In vitro	1	3889390	+
HTLV-1 In vitro	1	3890469	-
HTLV-1 In vitro	1	3890650	+
HTLV-1 In vitro	1	3893053	-
HTLV-1 In vitro	1	3898854	-
HTLV-1 In vitro	1	3898994	-
HTLV-1 In vitro	1	3902114	+
HTLV-1 In vitro	1	3914264	-
HTLV-1 In vitro	1	3928972	+
HTLV-1 In vitro	1	3932431	+
HTLV-1 In vitro	1	3955567	+
HTLV-1 In vitro	1	3972346	+
HTLV-1 In vitro	1	3973742	-
HTLV-1 In vitro	1	3975440	+
HTLV-1 In vitro	1	3990824	-
HTLV-1 In vitro	1	4008617	-
HTLV-1 In vitro	1	4017400	+
HTLV-1 In vitro	1	4034989	-
HTLV-1 In vitro	1	4044707	+
HTLV-1 In vitro	1	4046222	-
HTLV-1 In vitro	1	4057178	+
HTLV-1 In vitro	1	4060602	-
HTLV-1 In vitro	1	4062531	+
HTLV-1 In vitro	1	4118646	-
HTLV-1 In vitro	1	4159778	+
HTLV-1 In vitro	1	4161823	+
HTLV-1 In vitro	1	4216987	+
HTLV-1 In vitro	1	4219207	-
HTLV-1 In vitro	1	4233559	+
HTLV-1 In vitro	1	4237108	+
HTLV-1 In vitro	1	4250259	+
HTLV-1 In vitro	1	4253098	-
HTLV-1 In vitro	1	4256616	-
HTLV-1 In vitro	1	4261398	-
HTLV-1 In vitro	1	4264523	+
HTLV-1 In vitro	1	4265728	+
HTLV-1 In vitro	1	4291776	-
HTLV-1 In vitro	1	4302718	-
HTLV-1 In vitro	1	4310444	-
HTLV-1 In vitro	1	4317720	+
HTLV-1 In vitro	1	4321663	+
HTLV-1 In vitro	1	4350526	+
HTLV-1 In vitro	1	4358910	-
HTLV-1 In vitro	1	4369050	+
HTLV-1 In vitro	1	4369783	-
HTLV-1 In vitro	1	4383535	+
HTLV-1 In vitro	1	4403925	+
HTLV-1 In vitro	1	4404110	+
HTLV-1 In vitro	1	4407296	-
HTLV-1 In vitro	1	4412665	-
HTLV-1 In vitro	1	4415724	-
HTLV-1 In vitro	1	4419032	-
HTLV-1 In vitro	1	4420528	+
HTLV-1 In vitro	1	4420836	-
HTLV-1 In vitro	1	4427727	+
HTLV-1 In vitro	1	4430698	-
HTLV-1 In vitro	1	4439452	+
HTLV-1 In vitro	1	4442869	-
HTLV-1 In vitro	1	4446070	-
HTLV-1 In vitro	1	4470926	+
HTLV-1 In vitro	1	4474138	+
HTLV-1 In vitro	1	4485210	-
HTLV-1 In vitro	1	4493625	+
HTLV-1 In vitro	1	4493761	-
HTLV-1 In vitro	1	4496326	-
HTLV-1 In vitro	1	4496486	+
HTLV-1 In vitro	1	4504655	+
HTLV-1 In vitro	1	4523574	-
HTLV-1 In vitro	1	4523988	+
HTLV-1 In vitro	1	4551951	+
HTLV-1 In vitro	1	4565498	+
HTLV-1 In vitro	1	4569733	+
HTLV-1 In vitro	1	4586539	+
HTLV-1 In vitro	1	4586816	+
HTLV-1 In vitro	1	4588193	-
HTLV-1 In vitro	1	4591069	+
HTLV-1 In vitro	1	4602358	-
HTLV-1 In vitro	1	4603476	-
HTLV-1 In vitro	1	4657234	-
HTLV-1 In vitro	1	4658731	-
HTLV-1 In vitro	1	4659189	+
HTLV-1 In vitro	1	4662035	-
HTLV-1 In vitro	1	4672165	+
HTLV-1 In vitro	1	4678212	+
HTLV-1 In vitro	1	4694473	-
HTLV-1 In vitro	1	4694769	-
HTLV-1 In vitro	1	4698644	-
HTLV-1 In vitro	1	4709903	+
HTLV-1 In vitro	1	4715726	+
HTLV-1 In vitro	1	4722307	-
HTLV-1 In vitro	1	4734064	-
HTLV-1 In vitro	1	4745350	+
HTLV-1 In vitro	1	4751048	+
HTLV-1 In vitro	1	4774922	-
HTLV-1 In vitro	1	4776977	+
HTLV-1 In vitro	1	4779286	-
HTLV-1 In vitro	1	4784168	+
HTLV-1 In vitro	1	4786607	+
HTLV-1 In vitro	1	4791257	+
HTLV-1 In vitro	1	4797534	-
HTLV-1 In vitro	1	4805458	+
HTLV-1 In vitro	1	4809465	+
HTLV-1 In vitro	1	4817563	+
HTLV-1 In vitro	1	4824395	+
HTLV-1 In vitro	1	4826756	-
HTLV-1 In vitro	1	4827375	+
HTLV-1 In vitro	1	4866165	-
HTLV-1 In vitro	1	4868329	+
HTLV-1 In vitro	1	4883846	-
HTLV-1 In vitro	1	4952291	-
HTLV-1 In vitro	1	4997967	+
HTLV-1 In vitro	1	4998631	-
HTLV-1 In vitro	1	5005588	+
HTLV-1 In vitro	1	5026195	+
HTLV-1 In vitro	1	5027378	+
HTLV-1 In vitro	1	5030153	+
HTLV-1 In vitro	1	5037261	+
HTLV-1 In vitro	1	5039135	+
HTLV-1 In vitro	1	5044157	-
HTLV-1 In vitro	1	5044210	-
HTLV-1 In vitro	1	5044759	+
HTLV-1 In vitro	1	5056788	-
HTLV-1 In vitro	1	5067164	+
HTLV-1 In vitro	1	5091253	+
HTLV-1 In vitro	1	5109731	-
HTLV-1 In vitro	1	5122998	+
HTLV-1 In vitro	1	5127028	-
HTLV-1 In vitro	1	5127437	-
HTLV-1 In vitro	1	5138126	+
HTLV-1 In vitro	1	5144145	-
HTLV-1 In vitro	1	5145374	-
HTLV-1 In vitro	1	5168838	+
HTLV-1 In vitro	1	5199929	-
HTLV-1 In vitro	1	5204175	-
HTLV-1 In vitro	1	5222647	+
HTLV-1 In vitro	1	5228321	+
HTLV-1 In vitro	1	5232799	-
HTLV-1 In vitro	1	5268931	+
HTLV-1 In vitro	1	5302381	+
HTLV-1 In vitro	1	5306389	-
HTLV-1 In vitro	1	5306829	-
HTLV-1 In vitro	1	5322380	-
HTLV-1 In vitro	1	5344306	-
HTLV-1 In vitro	1	5353466	-
HTLV-1 In vitro	1	5369398	-
HTLV-1 In vitro	1	5375112	-
HTLV-1 In vitro	1	5386067	+
HTLV-1 In vitro	1	5389030	+
HTLV-1 In vitro	1	5406753	+
HTLV-1 In vitro	1	5410788	-
HTLV-1 In vitro	1	5420250	-
HTLV-1 In vitro	1	5428626	+
HTLV-1 In vitro	1	5430742	+
HTLV-1 In vitro	1	5431724	+
HTLV-1 In vitro	1	5448233	-
HTLV-1 In vitro	1	5467269	-
HTLV-1 In vitro	1	5534468	-
HTLV-1 In vitro	1	5538470	+
HTLV-1 In vitro	1	5584574	-
HTLV-1 In vitro	1	5595226	-
HTLV-1 In vitro	1	5602286	+
HTLV-1 In vitro	1	5610545	+
HTLV-1 In vitro	1	5644277	+
HTLV-1 In vitro	1	5654870	-
HTLV-1 In vitro	1	5667126	+
HTLV-1 In vitro	1	5670588	+
HTLV-1 In vitro	1	5672753	+
HTLV-1 In vitro	1	5673873	+
HTLV-1 In vitro	1	5675113	-
HTLV-1 In vitro	1	5677361	+
HTLV-1 In vitro	1	5693654	+
HTLV-1 In vitro	1	5720795	-
HTLV-1 In vitro	1	5730687	-
HTLV-1 In vitro	1	5792855	-
HTLV-1 In vitro	1	5797326	-
HTLV-1 In vitro	1	5821965	+
HTLV-1 In vitro	1	5828124	+
HTLV-1 In vitro	1	5893091	+
HTLV-1 In vitro	1	5905982	-
HTLV-1 In vitro	1	5919087	-
HTLV-1 In vitro	1	5930369	+
HTLV-1 In vitro	1	5935184	-
HTLV-1 In vitro	1	5947705	-
HTLV-1 In vitro	1	5953824	-
HTLV-1 In vitro	1	5954815	-
HTLV-1 In vitro	1	5956947	-
HTLV-1 In vitro	1	5973404	+
HTLV-1 In vitro	1	5973817	-
HTLV-1 In vitro	1	5974446	+
HTLV-1 In vitro	1	5976954	-
HTLV-1 In vitro	1	5977304	-
HTLV-1 In vitro	1	5982711	-
HTLV-1 In vitro	1	5983089	+
HTLV-1 In vitro	1	5983800	+
HTLV-1 In vitro	1	5993707	-
HTLV-1 In vitro	1	5994709	-
HTLV-1 In vitro	1	6018869	+
HTLV-1 In vitro	1	6026536	-
HTLV-1 In vitro	1	6027501	+
HTLV-1 In vitro	1	6027642	-
HTLV-1 In vitro	1	6028683	-
HTLV-1 In vitro	1	6030655	-
HTLV-1 In vitro	1	6036141	+
HTLV-1 In vitro	1	6036906	-
HTLV-1 In vitro	1	6044899	-
HTLV-1 In vitro	1	6044967	-
HTLV-1 In vitro	1	6079531	-
HTLV-1 In vitro	1	6080661	+
HTLV-1 In vitro	1	6085902	+
HTLV-1 In vitro	1	6122192	-
HTLV-1 In vitro	1	6147844	+
HTLV-1 In vitro	1	6148681	+
HTLV-1 In vitro	1	6152689	+
HTLV-1 In vitro	1	6154258	-
HTLV-1 In vitro	1	6158154	+
HTLV-1 In vitro	1	6159439	+
HTLV-1 In vitro	1	6178482	+
HTLV-1 In vitro	1	6185056	+
HTLV-1 In vitro	1	6185061	-
HTLV-1 In vitro	1	6186066	-
HTLV-1 In vitro	1	6196179	-
HTLV-1 In vitro	1	6197668	-
HTLV-1 In vitro	1	6197799	+
HTLV-1 In vitro	1	6203394	-
HTLV-1 In vitro	1	6217757	+
HTLV-1 In vitro	1	6224225	+
HTLV-1 In vitro	1	6226642	+
HTLV-1 In vitro	1	6227304	-
HTLV-1 In vitro	1	6231642	-
HTLV-1 In vitro	1	6232432	+
HTLV-1 In vitro	1	6252934	-
HTLV-1 In vitro	1	6280571	+
HTLV-1 In vitro	1	6292744	+
HTLV-1 In vitro	1	6302083	-
HTLV-1 In vitro	1	6315130	-
HTLV-1 In vitro	1	6319000	+
HTLV-1 In vitro	1	6324102	-
HTLV-1 In vitro	1	6324785	+
HTLV-1 In vitro	1	6335698	-
HTLV-1 In vitro	1	6341904	+
HTLV-1 In vitro	1	6350165	+
HTLV-1 In vitro	1	6358273	+
HTLV-1 In vitro	1	6360561	-
HTLV-1 In vitro	1	6380994	+
HTLV-1 In vitro	1	6385404	-
HTLV-1 In vitro	1	6408094	-
HTLV-1 In vitro	1	6409378	-
HTLV-1 In vitro	1	6415744	-
HTLV-1 In vitro	1	6439583	+
HTLV-1 In vitro	1	6440736	-
HTLV-1 In vitro	1	6441464	+
HTLV-1 In vitro	1	6496360	-
HTLV-1 In vitro	1	6497956	-
HTLV-1 In vitro	1	6539407	-
HTLV-1 In vitro	1	6547970	-
HTLV-1 In vitro	1	6556327	-
HTLV-1 In vitro	1	6573509	+
HTLV-1 In vitro	1	6579411	+
HTLV-1 In vitro	1	6581807	+
HTLV-1 In vitro	1	6589731	-
HTLV-1 In vitro	1	6590291	-
HTLV-1 In vitro	1	6590659	+
HTLV-1 In vitro	1	6594394	+
HTLV-1 In vitro	1	6598559	+
HTLV-1 In vitro	1	6612632	+
HTLV-1 In vitro	1	6616307	+
HTLV-1 In vitro	1	6621447	+
HTLV-1 In vitro	1	6623836	-
HTLV-1 In vitro	1	6625864	-
HTLV-1 In vitro	1	6630259	+
HTLV-1 In vitro	1	6631627	-
HTLV-1 In vitro	1	6657633	-
HTLV-1 In vitro	1	6681439	-
HTLV-1 In vitro	1	6684933	-
HTLV-1 In vitro	1	6694313	+
HTLV-1 In vitro	1	6702596	+
HTLV-1 In vitro	1	6717828	-
HTLV-1 In vitro	1	6718237	+
HTLV-1 In vitro	1	6720313	-
HTLV-1 In vitro	1	6729065	+
HTLV-1 In vitro	1	6738925	-
HTLV-1 In vitro	1	6744160	+
HTLV-1 In vitro	1	6756608	-
HTLV-1 In vitro	1	6776903	+
HTLV-1 In vitro	1	6799025	-
HTLV-1 In vitro	1	6801784	-
HTLV-1 In vitro	1	6818421	-
HTLV-1 In vitro	1	6818614	+
HTLV-1 In vitro	1	6823133	+
HTLV-1 In vitro	1	6823426	-
HTLV-1 In vitro	1	6826305	-
HTLV-1 In vitro	1	6827525	+
HTLV-1 In vitro	1	6835963	-
HTLV-1 In vitro	1	6843813	-
HTLV-1 In vitro	1	6851418	+
HTLV-1 In vitro	1	6855747	-
HTLV-1 In vitro	1	6856995	-
HTLV-1 In vitro	1	6877563	+
HTLV-1 In vitro	1	6881422	-
HTLV-1 In vitro	1	6882947	+
HTLV-1 In vitro	1	6882957	+
HTLV-1 In vitro	1	6893527	-
HTLV-1 In vitro	1	6894211	-
HTLV-1 In vitro	1	6901601	-
HTLV-1 In vitro	1	6907421	+
HTLV-1 In vitro	1	6907599	+
HTLV-1 In vitro	1	6917756	-
HTLV-1 In vitro	1	6919988	+
HTLV-1 In vitro	1	6920043	+
HTLV-1 In vitro	1	6922827	-
HTLV-1 In vitro	1	6926632	-
HTLV-1 In vitro	1	6927635	-
HTLV-1 In vitro	1	6931833	-
HTLV-1 In vitro	1	6933455	-
HTLV-1 In vitro	1	6934596	+
HTLV-1 In vitro	1	6935451	+
HTLV-1 In vitro	1	6938138	-
HTLV-1 In vitro	1	6952110	+
HTLV-1 In vitro	1	6964430	-
HTLV-1 In vitro	1	6965234	+
HTLV-1 In vitro	1	6974299	-
HTLV-1 In vitro	1	6977106	+
HTLV-1 In vitro	1	6996930	-
HTLV-1 In vitro	1	7004067	-
HTLV-1 In vitro	1	7007797	+
HTLV-1 In vitro	1	7021672	+
HTLV-1 In vitro	1	7023524	+
HTLV-1 In vitro	1	7030305	-
HTLV-1 In vitro	1	7041935	-
HTLV-1 In vitro	1	7067362	-
HTLV-1 In vitro	1	7067769	+
HTLV-1 In vitro	1	7117525	-
HTLV-1 In vitro	1	7141348	-
HTLV-1 In vitro	1	7159758	-
HTLV-1 In vitro	1	7165046	+
HTLV-1 In vitro	1	7187703	+
HTLV-1 In vitro	1	7245522	-
HTLV-1 In vitro	1	7260349	-
HTLV-1 In vitro	1	7305676	+
HTLV-1 In vitro	1	7324108	+
HTLV-1 In vitro	1	7403960	-
HTLV-1 In vitro	1	7418494	+
HTLV-1 In vitro	1	7419825	+
HTLV-1 In vitro	1	7442822	-
HTLV-1 In vitro	1	7444089	+
HTLV-1 In vitro	1	7448984	-
HTLV-1 In vitro	1	7516815	+
HTLV-1 In vitro	1	7552831	+
HTLV-1 In vitro	1	7555758	-
HTLV-1 In vitro	1	7571744	+
HTLV-1 In vitro	1	7576771	-
HTLV-1 In vitro	1	7591158	-
HTLV-1 In vitro	1	7614640	-
HTLV-1 In vitro	1	7634647	-
HTLV-1 In vitro	1	7662878	-
HTLV-1 In vitro	1	7666841	-
HTLV-1 In vitro	1	7683569	-
HTLV-1 In vitro	1	7693598	+
HTLV-1 In vitro	1	7695705	-
HTLV-1 In vitro	1	7769903	-
HTLV-1 In vitro	1	7772262	+
HTLV-1 In vitro	1	7776030	-
HTLV-1 In vitro	1	7814605	-
HTLV-1 In vitro	1	7816589	-
HTLV-1 In vitro	1	7821030	-
HTLV-1 In vitro	1	7839987	+
HTLV-1 In vitro	1	7917587	-
HTLV-1 In vitro	1	7918739	-
HTLV-1 In vitro	1	7957863	+
HTLV-1 In vitro	1	8025179	+
HTLV-1 In vitro	1	8051808	+
HTLV-1 In vitro	1	8058483	-
HTLV-1 In vitro	1	8091350	-
HTLV-1 In vitro	1	8145389	-
HTLV-1 In vitro	1	8151385	+
HTLV-1 In vitro	1	8161626	-
HTLV-1 In vitro	1	8173797	+
HTLV-1 In vitro	1	8193257	-
HTLV-1 In vitro	1	8202217	+
HTLV-1 In vitro	1	8230598	+
HTLV-1 In vitro	1	8285162	-
HTLV-1 In vitro	1	8296368	+
HTLV-1 In vitro	1	8322999	-
HTLV-1 In vitro	1	8340492	+
HTLV-1 In vitro	1	8349529	+
HTLV-1 In vitro	1	8354419	+
HTLV-1 In vitro	1	8371083	+
HTLV-1 In vitro	1	8381026	+
HTLV-1 In vitro	1	8384647	+
HTLV-1 In vitro	1	8393061	+
HTLV-1 In vitro	1	8424403	+
HTLV-1 In vitro	1	8425758	+
HTLV-1 In vitro	1	8426074	+
HTLV-1 In vitro	1	8427270	+
HTLV-1 In vitro	1	8429113	-
HTLV-1 In vitro	1	8429829	+
HTLV-1 In vitro	1	8435567	-
HTLV-1 In vitro	1	8436058	-
HTLV-1 In vitro	1	8442075	+
HTLV-1 In vitro	1	8449923	+
HTLV-1 In vitro	1	8454380	-
HTLV-1 In vitro	1	8458010	+
HTLV-1 In vitro	1	8461081	-
HTLV-1 In vitro	1	8466264	-
HTLV-1 In vitro	1	8473457	+
HTLV-1 In vitro	1	8495063	-
HTLV-1 In vitro	1	8495191	+
HTLV-1 In vitro	1	8499020	+
HTLV-1 In vitro	1	8510262	+
HTLV-1 In vitro	1	8520889	+
HTLV-1 In vitro	1	8523740	+
HTLV-1 In vitro	1	8526861	+
HTLV-1 In vitro	1	8575279	-
HTLV-1 In vitro	1	8587819	+
HTLV-1 In vitro	1	8593340	-
HTLV-1 In vitro	1	8620658	-
HTLV-1 In vitro	1	8625422	+
HTLV-1 In vitro	1	8629111	+
HTLV-1 In vitro	1	8638677	-
HTLV-1 In vitro	1	8659860	-
HTLV-1 In vitro	1	8662240	+
HTLV-1 In vitro	1	8664454	-
HTLV-1 In vitro	1	8665050	-
HTLV-1 In vitro	1	8669577	-
HTLV-1 In vitro	1	8670822	+
HTLV-1 In vitro	1	8676994	+
HTLV-1 In vitro	1	8681911	+
HTLV-1 In vitro	1	8691553	+
HTLV-1 In vitro	1	8691725	-
HTLV-1 In vitro	1	8693799	-
HTLV-1 In vitro	1	8696042	-
HTLV-1 In vitro	1	8702278	-
HTLV-1 In vitro	1	8707471	-
HTLV-1 In vitro	1	8719562	-
HTLV-1 In vitro	1	8734210	+
HTLV-1 In vitro	1	8755383	+
HTLV-1 In vitro	1	8762517	-
HTLV-1 In vitro	1	8766238	-
HTLV-1 In vitro	1	8770456	-
HTLV-1 In vitro	1	8792248	-
HTLV-1 In vitro	1	8793434	-
HTLV-1 In vitro	1	8800142	-
HTLV-1 In vitro	1	8803934	+
HTLV-1 In vitro	1	8809913	+
HTLV-1 In vitro	1	8816140	-
HTLV-1 In vitro	1	8818346	+
HTLV-1 In vitro	1	8819804	+
HTLV-1 In vitro	1	8822910	+
HTLV-1 In vitro	1	8828027	+
HTLV-1 In vitro	1	8829968	+
HTLV-1 In vitro	1	8844650	+
HTLV-1 In vitro	1	8848004	+
HTLV-1 In vitro	1	8850094	+
HTLV-1 In vitro	1	8856497	+
HTLV-1 In vitro	1	8859202	-
HTLV-1 In vitro	1	8860997	+
HTLV-1 In vitro	1	8870375	-
HTLV-1 In vitro	1	8873436	-
HTLV-1 In vitro	1	8873980	-
HTLV-1 In vitro	1	8876166	+
HTLV-1 In vitro	1	8877536	+
HTLV-1 In vitro	1	8879636	-
HTLV-1 In vitro	1	8880742	-
HTLV-1 In vitro	1	8883470	+
HTLV-1 In vitro	1	8897350	-
HTLV-1 In vitro	1	8910539	+
HTLV-1 In vitro	1	8973360	-
HTLV-1 In vitro	1	8993062	-
HTLV-1 In vitro	1	9008321	-
HTLV-1 In vitro	1	9046973	-
HTLV-1 In vitro	1	9066098	-
HTLV-1 In vitro	1	9110701	-
HTLV-1 In vitro	1	9117893	+
HTLV-1 In vitro	1	9118358	-
HTLV-1 In vitro	1	9121666	+
HTLV-1 In vitro	1	9122677	-
HTLV-1 In vitro	1	9126321	+
HTLV-1 In vitro	1	9127735	+
HTLV-1 In vitro	1	9127740	-
HTLV-1 In vitro	1	9130483	-
HTLV-1 In vitro	1	9135392	-
HTLV-1 In vitro	1	9140753	-
HTLV-1 In vitro	1	9191859	-
HTLV-1 In vitro	1	9201262	-
HTLV-1 In vitro	1	9221658	+
HTLV-1 In vitro	1	9237938	+
HTLV-1 In vitro	1	9238884	+
HTLV-1 In vitro	1	9245514	-
HTLV-1 In vitro	1	9261030	+
HTLV-1 In vitro	1	9272829	+
HTLV-1 In vitro	1	9276266	+
HTLV-1 In vitro	1	9278313	-
HTLV-1 In vitro	1	9287505	+
HTLV-1 In vitro	1	9288368	-
HTLV-1 In vitro	1	9298940	-
HTLV-1 In vitro	1	9321016	-
HTLV-1 In vitro	1	9328143	+
HTLV-1 In vitro	1	9331033	+
HTLV-1 In vitro	1	9332715	+
HTLV-1 In vitro	1	9337014	+
HTLV-1 In vitro	1	9343391	+
HTLV-1 In vitro	1	9351253	-
HTLV-1 In vitro	1	9378400	+
HTLV-1 In vitro	1	9379000	+
HTLV-1 In vitro	1	9380769	-
HTLV-1 In vitro	1	9386818	-
HTLV-1 In vitro	1	9387327	-
HTLV-1 In vitro	1	9391296	-
HTLV-1 In vitro	1	9401883	-
HTLV-1 In vitro	1	9404564	+
HTLV-1 In vitro	1	9417009	-
HTLV-1 In vitro	1	9421924	-
HTLV-1 In vitro	1	9427201	+
HTLV-1 In vitro	1	9427634	+
HTLV-1 In vitro	1	9433471	+
HTLV-1 In vitro	1	9459100	+
HTLV-1 In vitro	1	9468309	-
HTLV-1 In vitro	1	9504956	-
HTLV-1 In vitro	1	9538240	-
HTLV-1 In vitro	1	9540568	+
HTLV-1 In vitro	1	9543165	+
HTLV-1 In vitro	1	9546029	-
HTLV-1 In vitro	1	9549232	-
HTLV-1 In vitro	1	9552118	+
HTLV-1 In vitro	1	9555102	-
HTLV-1 In vitro	1	9564339	+
HTLV-1 In vitro	1	9568653	-
HTLV-1 In vitro	1	9601810	+
HTLV-1 In vitro	1	9604233	-
HTLV-1 In vitro	1	9607103	-
HTLV-1 In vitro	1	9607767	+
HTLV-1 In vitro	1	9613733	+
HTLV-1 In vitro	1	9619425	-
HTLV-1 In vitro	1	9630839	-
HTLV-1 In vitro	1	9631679	+
HTLV-1 In vitro	1	9639521	+
HTLV-1 In vitro	1	9649841	+
HTLV-1 In vitro	1	9661839	+
HTLV-1 In vitro	1	9664451	-
HTLV-1 In vitro	1	9666086	-
HTLV-1 In vitro	1	9671494	-
HTLV-1 In vitro	1	9686039	-
HTLV-1 In vitro	1	9691886	-
HTLV-1 In vitro	1	9707161	-
HTLV-1 In vitro	1	9732118	+
HTLV-1 In vitro	1	9737540	-
HTLV-1 In vitro	1	9738895	-
HTLV-1 In vitro	1	9749063	-
HTLV-1 In vitro	1	9758747	-
HTLV-1 In vitro	1	9788890	+
HTLV-1 In vitro	1	9790602	-
HTLV-1 In vitro	1	9792782	-
HTLV-1 In vitro	1	9793858	-
HTLV-1 In vitro	1	9794124	+
HTLV-1 In vitro	1	9798092	-
HTLV-1 In vitro	1	9798796	-
HTLV-1 In vitro	1	9803311	-
HTLV-1 In vitro	1	9812478	-
HTLV-1 In vitro	1	9821692	+
HTLV-1 In vitro	1	9822630	+
HTLV-1 In vitro	1	9834498	-
HTLV-1 In vitro	1	9882847	-
HTLV-1 In vitro	1	9885459	+
HTLV-1 In vitro	1	9890079	+
HTLV-1 In vitro	1	9893252	+
HTLV-1 In vitro	1	9893618	+
HTLV-1 In vitro	1	9904585	+
HTLV-1 In vitro	1	9906854	-
HTLV-1 In vitro	1	9907986	+
HTLV-1 In vitro	1	9912104	-
HTLV-1 In vitro	1	9912237	-
HTLV-1 In vitro	1	9947923	-
HTLV-1 In vitro	1	9984818	+
HTLV-1 In vitro	1	9990815	-
HTLV-1 In vitro	1	10018483	+
HTLV-1 In vitro	1	10030785	+
HTLV-1 In vitro	1	10039788	+
HTLV-1 In vitro	1	10041007	-
HTLV-1 In vitro	1	10043637	-
HTLV-1 In vitro	1	10045562	-
HTLV-1 In vitro	1	10049003	-
HTLV-1 In vitro	1	10053040	-
HTLV-1 In vitro	1	10059482	+
HTLV-1 In vitro	1	10087276	-
HTLV-1 In vitro	1	10112925	+
HTLV-1 In vitro	1	10127916	-
HTLV-1 In vitro	1	10128042	+
HTLV-1 In vitro	1	10130836	-
HTLV-1 In vitro	1	10137894	-
HTLV-1 In vitro	1	10155607	+
HTLV-1 In vitro	1	10160495	+
HTLV-1 In vitro	1	10169923	+
HTLV-1 In vitro	1	10171903	+
HTLV-1 In vitro	1	10175214	-
HTLV-1 In vitro	1	10179172	-
HTLV-1 In vitro	1	10219032	+
HTLV-1 In vitro	1	10222460	+
HTLV-1 In vitro	1	10248156	+
HTLV-1 In vitro	1	10253499	+
HTLV-1 In vitro	1	10253624	-
HTLV-1 In vitro	1	10266672	+
HTLV-1 In vitro	1	10287889	+
HTLV-1 In vitro	1	10293368	-
HTLV-1 In vitro	1	10305756	+
HTLV-1 In vitro	1	10312127	+
HTLV-1 In vitro	1	10328714	+
HTLV-1 In vitro	1	10336972	+
HTLV-1 In vitro	1	10358492	+
HTLV-1 In vitro	1	10359354	+
HTLV-1 In vitro	1	10365571	+
HTLV-1 In vitro	1	10368823	+
HTLV-1 In vitro	1	10368867	+
HTLV-1 In vitro	1	10374393	+
HTLV-1 In vitro	1	10389349	+
HTLV-1 In vitro	1	10389726	-
HTLV-1 In vitro	1	10397316	+
HTLV-1 In vitro	1	10400312	+
HTLV-1 In vitro	1	10407041	+
HTLV-1 In vitro	1	10408111	-
HTLV-1 In vitro	1	10411550	-
HTLV-1 In vitro	1	10419445	+
HTLV-1 In vitro	1	10419847	-
HTLV-1 In vitro	1	10419903	-
HTLV-1 In vitro	1	10419905	-
HTLV-1 In vitro	1	10419940	+
HTLV-1 In vitro	1	10419996	-
HTLV-1 In vitro	1	10420120	-
HTLV-1 In vitro	1	10420372	-
HTLV-1 In vitro	1	10420380	-
HTLV-1 In vitro	1	10420392	-
HTLV-1 In vitro	1	10439245	+
HTLV-1 In vitro	1	10470131	-
HTLV-1 In vitro	1	10475484	-
HTLV-1 In vitro	1	10475681	+
HTLV-1 In vitro	1	10476626	+
HTLV-1 In vitro	1	10494688	-
HTLV-1 In vitro	1	10507525	-
HTLV-1 In vitro	1	10508163	+
HTLV-1 In vitro	1	10519506	-
HTLV-1 In vitro	1	10522073	-
HTLV-1 In vitro	1	10529479	+
HTLV-1 In vitro	1	10533451	-
HTLV-1 In vitro	1	10544147	-
HTLV-1 In vitro	1	10551480	-
HTLV-1 In vitro	1	10559471	-
HTLV-1 In vitro	1	10566449	+
HTLV-1 In vitro	1	10567099	+
HTLV-1 In vitro	1	10575697	-
HTLV-1 In vitro	1	10582212	+
HTLV-1 In vitro	1	10589417	-
HTLV-1 In vitro	1	10607966	-
HTLV-1 In vitro	1	10612258	-
HTLV-1 In vitro	1	10643959	-
HTLV-1 In vitro	1	10650533	-
HTLV-1 In vitro	1	10692746	+
HTLV-1 In vitro	1	10692823	-
HTLV-1 In vitro	1	10693579	-
HTLV-1 In vitro	1	10718300	-
HTLV-1 In vitro	1	10798075	+
HTLV-1 In vitro	1	10803750	-
HTLV-1 In vitro	1	10803996	-
HTLV-1 In vitro	1	10866215	+
HTLV-1 In vitro	1	10874256	-
HTLV-1 In vitro	1	10910775	-
HTLV-1 In vitro	1	10931152	-
HTLV-1 In vitro	1	10940527	+
HTLV-1 In vitro	1	10966688	-
HTLV-1 In vitro	1	11028610	-
HTLV-1 In vitro	1	11046423	-
HTLV-1 In vitro	1	11047257	+
HTLV-1 In vitro	1	11048748	-
HTLV-1 In vitro	1	11053184	-
HTLV-1 In vitro	1	11067960	-
HTLV-1 In vitro	1	11093481	+
HTLV-1 In vitro	1	11105853	-
HTLV-1 In vitro	1	11114851	+
HTLV-1 In vitro	1	11130226	-
HTLV-1 In vitro	1	11132352	-
HTLV-1 In vitro	1	11157408	+
HTLV-1 In vitro	1	11172980	-
HTLV-1 In vitro	1	11186560	-
HTLV-1 In vitro	1	11262425	-
HTLV-1 In vitro	1	11275160	-
HTLV-1 In vitro	1	11284870	+
HTLV-1 In vitro	1	11285417	-
HTLV-1 In vitro	1	11307980	+
HTLV-1 In vitro	1	11324393	+
HTLV-1 In vitro	1	11339027	-
HTLV-1 In vitro	1	11350280	+
HTLV-1 In vitro	1	11353361	-
HTLV-1 In vitro	1	11369541	-
HTLV-1 In vitro	1	11374974	+
HTLV-1 In vitro	1	11375954	+
HTLV-1 In vitro	1	11383270	-
HTLV-1 In vitro	1	11384080	-
HTLV-1 In vitro	1	11387439	-
HTLV-1 In vitro	1	11391125	-
HTLV-1 In vitro	1	11394283	+
HTLV-1 In vitro	1	11405992	-
HTLV-1 In vitro	1	11410847	-
HTLV-1 In vitro	1	11414103	+
HTLV-1 In vitro	1	11424223	-
HTLV-1 In vitro	1	11437030	+
HTLV-1 In vitro	1	11438719	-
HTLV-1 In vitro	1	11446628	+
HTLV-1 In vitro	1	11471512	+
HTLV-1 In vitro	1	11481172	-
HTLV-1 In vitro	1	11483234	-
HTLV-1 In vitro	1	11484643	-
HTLV-1 In vitro	1	11488614	-
HTLV-1 In vitro	1	11522076	+
HTLV-1 In vitro	1	11548902	-
HTLV-1 In vitro	1	11553111	+
HTLV-1 In vitro	1	11578180	+
HTLV-1 In vitro	1	11584034	-
HTLV-1 In vitro	1	11656209	+
HTLV-1 In vitro	1	11659644	+
HTLV-1 In vitro	1	11662521	+
HTLV-1 In vitro	1	11670827	-
HTLV-1 In vitro	1	11682501	+
HTLV-1 In vitro	1	11689881	-
HTLV-1 In vitro	1	11697207	-
HTLV-1 In vitro	1	11697486	-
HTLV-1 In vitro	1	11736935	+
HTLV-1 In vitro	1	11740512	+
HTLV-1 In vitro	1	11742058	-
HTLV-1 In vitro	1	11746546	-
HTLV-1 In vitro	1	11750184	-
HTLV-1 In vitro	1	11802249	+
HTLV-1 In vitro	1	11804660	+
HTLV-1 In vitro	1	11807804	+
HTLV-1 In vitro	1	11807833	-
HTLV-1 In vitro	1	11808217	-
HTLV-1 In vitro	1	11817662	+
HTLV-1 In vitro	1	11833236	+
HTLV-1 In vitro	1	11836147	+
HTLV-1 In vitro	1	11839707	-
HTLV-1 In vitro	1	11847632	-
HTLV-1 In vitro	1	11860901	+
HTLV-1 In vitro	1	11863971	-
HTLV-1 In vitro	1	11887709	-
HTLV-1 In vitro	1	11899693	-
HTLV-1 In vitro	1	11902541	-
HTLV-1 In vitro	1	11904991	-
HTLV-1 In vitro	1	11906142	-
HTLV-1 In vitro	1	11908053	+
HTLV-1 In vitro	1	11909801	+
HTLV-1 In vitro	1	11912508	+
HTLV-1 In vitro	1	11913042	-
HTLV-1 In vitro	1	11927092	+
HTLV-1 In vitro	1	11927916	+
HTLV-1 In vitro	1	11942629	-
HTLV-1 In vitro	1	11946105	-
HTLV-1 In vitro	1	11947701	-
HTLV-1 In vitro	1	11974001	+
HTLV-1 In vitro	1	11982667	-
HTLV-1 In vitro	1	11984464	-
HTLV-1 In vitro	1	11988962	-
HTLV-1 In vitro	1	12015966	+
HTLV-1 In vitro	1	12026911	-
HTLV-1 In vitro	1	12030548	-
HTLV-1 In vitro	1	12035440	+
HTLV-1 In vitro	1	12035650	+
HTLV-1 In vitro	1	12042978	+
HTLV-1 In vitro	1	12063426	-
HTLV-1 In vitro	1	12064934	-
HTLV-1 In vitro	1	12065779	-
HTLV-1 In vitro	1	12072420	-
HTLV-1 In vitro	1	12076829	+
HTLV-1 In vitro	1	12079833	+
HTLV-1 In vitro	1	12083399	-
HTLV-1 In vitro	1	12106814	-
HTLV-1 In vitro	1	12120112	+
HTLV-1 In vitro	1	12123906	-
HTLV-1 In vitro	1	12138667	+
HTLV-1 In vitro	1	12169432	-
HTLV-1 In vitro	1	12172332	+
HTLV-1 In vitro	1	12173571	-
HTLV-1 In vitro	1	12174921	-
HTLV-1 In vitro	1	12175661	+
HTLV-1 In vitro	1	12176859	+
HTLV-1 In vitro	1	12178910	+
HTLV-1 In vitro	1	12197573	-
HTLV-1 In vitro	1	12206613	-
HTLV-1 In vitro	1	12214345	-
HTLV-1 In vitro	1	12215267	-
HTLV-1 In vitro	1	12221130	+
HTLV-1 In vitro	1	12228333	-
HTLV-1 In vitro	1	12229779	-
HTLV-1 In vitro	1	12244456	-
HTLV-1 In vitro	1	12245756	+
HTLV-1 In vitro	1	12251610	+
HTLV-1 In vitro	1	12257262	-
HTLV-1 In vitro	1	12265628	+
HTLV-1 In vitro	1	12267113	+
HTLV-1 In vitro	1	12269748	-
HTLV-1 In vitro	1	12301086	-
HTLV-1 In vitro	1	12304688	+
HTLV-1 In vitro	1	12317242	-
HTLV-1 In vitro	1	12320082	+
HTLV-1 In vitro	1	12341129	-
HTLV-1 In vitro	1	12345659	+
HTLV-1 In vitro	1	12349429	+
HTLV-1 In vitro	1	12349778	-
HTLV-1 In vitro	1	12359133	-
HTLV-1 In vitro	1	12362176	-
HTLV-1 In vitro	1	12368777	-
HTLV-1 In vitro	1	12384400	+
HTLV-1 In vitro	1	12428574	+
HTLV-1 In vitro	1	12438003	-
HTLV-1 In vitro	1	12439430	+
HTLV-1 In vitro	1	12449190	+
HTLV-1 In vitro	1	12449420	+
HTLV-1 In vitro	1	12451620	+
HTLV-1 In vitro	1	12452048	+
HTLV-1 In vitro	1	12453707	-
HTLV-1 In vitro	1	12473735	+
HTLV-1 In vitro	1	12475885	-
HTLV-1 In vitro	1	12491374	-
HTLV-1 In vitro	1	12495987	-
HTLV-1 In vitro	1	12528699	-
HTLV-1 In vitro	1	12530676	+
HTLV-1 In vitro	1	12540076	+
HTLV-1 In vitro	1	12563340	+
HTLV-1 In vitro	1	12576161	-
HTLV-1 In vitro	1	12593494	-
HTLV-1 In vitro	1	12607272	+
HTLV-1 In vitro	1	12613309	-
HTLV-1 In vitro	1	12615369	-
HTLV-1 In vitro	1	12618873	+
HTLV-1 In vitro	1	12637602	-
HTLV-1 In vitro	1	12640034	+
HTLV-1 In vitro	1	12640999	-
HTLV-1 In vitro	1	12662431	+
HTLV-1 In vitro	1	12668195	-
HTLV-1 In vitro	1	12691320	+
HTLV-1 In vitro	1	12720368	+
HTLV-1 In vitro	1	12734652	-
HTLV-1 In vitro	1	12745403	-
HTLV-1 In vitro	1	12772342	-
HTLV-1 In vitro	1	13347406	-
HTLV-1 In vitro	1	13359932	+
HTLV-1 In vitro	1	13418872	+
HTLV-1 In vitro	1	13449466	-
HTLV-1 In vitro	1	13477954	-
HTLV-1 In vitro	1	13478622	-
HTLV-1 In vitro	1	13480054	-
HTLV-1 In vitro	1	13483224	-
HTLV-1 In vitro	1	13488034	-
HTLV-1 In vitro	1	13497254	-
HTLV-1 In vitro	1	13497378	-
HTLV-1 In vitro	1	13498701	+
HTLV-1 In vitro	1	13511779	-
HTLV-1 In vitro	1	13511883	+
HTLV-1 In vitro	1	13525062	+
HTLV-1 In vitro	1	13576356	-
HTLV-1 In vitro	1	13580288	-
HTLV-1 In vitro	1	13668689	+
HTLV-1 In vitro	1	13701012	-
HTLV-1 In vitro	1	13718396	+
HTLV-1 In vitro	1	13724060	+
HTLV-1 In vitro	1	13728842	+
HTLV-1 In vitro	1	13732124	-
HTLV-1 In vitro	1	13732349	-
HTLV-1 In vitro	1	13735116	-
HTLV-1 In vitro	1	13739489	-
HTLV-1 In vitro	1	13750917	+
HTLV-1 In vitro	1	13756701	+
HTLV-1 In vitro	1	13764476	-
HTLV-1 In vitro	1	13765326	+
HTLV-1 In vitro	1	13766589	+
HTLV-1 In vitro	1	13776357	+
HTLV-1 In vitro	1	13795030	-
HTLV-1 In vitro	1	13796168	-
HTLV-1 In vitro	1	13805313	+
HTLV-1 In vitro	1	13856352	+
HTLV-1 In vitro	1	13860360	-
HTLV-1 In vitro	1	13861267	+
HTLV-1 In vitro	1	13900754	-
HTLV-1 In vitro	1	13907930	-
HTLV-1 In vitro	1	13917312	+
HTLV-1 In vitro	1	13934258	-
HTLV-1 In vitro	1	13949114	+
HTLV-1 In vitro	1	14004818	-
HTLV-1 In vitro	1	14062326	+
HTLV-1 In vitro	1	14073364	-
HTLV-1 In vitro	1	14130995	+
HTLV-1 In vitro	1	14150426	+
HTLV-1 In vitro	1	14157658	-
HTLV-1 In vitro	1	14213387	+
HTLV-1 In vitro	1	14216898	-
HTLV-1 In vitro	1	14233551	-
HTLV-1 In vitro	1	14248116	+
HTLV-1 In vitro	1	14249560	+
HTLV-1 In vitro	1	14262836	-
HTLV-1 In vitro	1	14264879	+
HTLV-1 In vitro	1	14273732	-
HTLV-1 In vitro	1	14275367	-
HTLV-1 In vitro	1	14275674	-
HTLV-1 In vitro	1	14282130	+
HTLV-1 In vitro	1	14285942	+
HTLV-1 In vitro	1	14287142	+
HTLV-1 In vitro	1	14292537	-
HTLV-1 In vitro	1	14293099	-
HTLV-1 In vitro	1	14293505	+
HTLV-1 In vitro	1	14295704	-
HTLV-1 In vitro	1	14296309	+
HTLV-1 In vitro	1	14298240	+
HTLV-1 In vitro	1	14301696	-
HTLV-1 In vitro	1	14305452	-
HTLV-1 In vitro	1	14308220	+
HTLV-1 In vitro	1	14311483	+
HTLV-1 In vitro	1	14314790	+
HTLV-1 In vitro	1	14315813	+
HTLV-1 In vitro	1	14319140	-
HTLV-1 In vitro	1	14319629	+
HTLV-1 In vitro	1	14320463	+
HTLV-1 In vitro	1	14322203	-
HTLV-1 In vitro	1	14323170	-
HTLV-1 In vitro	1	14323915	-
HTLV-1 In vitro	1	14324184	+
HTLV-1 In vitro	1	14324667	-
HTLV-1 In vitro	1	14327907	+
HTLV-1 In vitro	1	14328202	+
HTLV-1 In vitro	1	14328485	-
HTLV-1 In vitro	1	14336916	-
HTLV-1 In vitro	1	14337986	-
HTLV-1 In vitro	1	14346944	+
HTLV-1 In vitro	1	14352366	-
HTLV-1 In vitro	1	14367915	+
HTLV-1 In vitro	1	14376646	-
HTLV-1 In vitro	1	14377450	+
HTLV-1 In vitro	1	14387582	+
HTLV-1 In vitro	1	14399547	+
HTLV-1 In vitro	1	14406583	-
HTLV-1 In vitro	1	14408963	-
HTLV-1 In vitro	1	14409930	+
HTLV-1 In vitro	1	14427813	-
HTLV-1 In vitro	1	14428914	-
HTLV-1 In vitro	1	14431140	-
HTLV-1 In vitro	1	14439248	+
HTLV-1 In vitro	1	14443480	+
HTLV-1 In vitro	1	14449816	+
HTLV-1 In vitro	1	14450772	-
HTLV-1 In vitro	1	14484640	-
HTLV-1 In vitro	1	14544656	+
HTLV-1 In vitro	1	14549577	+
HTLV-1 In vitro	1	14600543	-
HTLV-1 In vitro	1	14650944	-
HTLV-1 In vitro	1	14672277	-
HTLV-1 In vitro	1	14702444	+
HTLV-1 In vitro	1	14706826	-
HTLV-1 In vitro	1	14717300	-
HTLV-1 In vitro	1	14763659	-
HTLV-1 In vitro	1	14795666	+
HTLV-1 In vitro	1	14803202	-
HTLV-1 In vitro	1	14817010	-
HTLV-1 In vitro	1	14852004	+
HTLV-1 In vitro	1	14920987	-
HTLV-1 In vitro	1	14926932	+
HTLV-1 In vitro	1	14953360	+
HTLV-1 In vitro	1	14962870	-
HTLV-1 In vitro	1	14963772	+
HTLV-1 In vitro	1	14968790	-
HTLV-1 In vitro	1	14978177	-
HTLV-1 In vitro	1	14978416	-
HTLV-1 In vitro	1	14980993	-
HTLV-1 In vitro	1	14982330	-
HTLV-1 In vitro	1	15003086	+
HTLV-1 In vitro	1	15013777	+
HTLV-1 In vitro	1	15087736	+
HTLV-1 In vitro	1	15100372	-
HTLV-1 In vitro	1	15104995	+
HTLV-1 In vitro	1	15110430	+
HTLV-1 In vitro	1	15143909	-
HTLV-1 In vitro	1	15174902	+
HTLV-1 In vitro	1	15176366	+
HTLV-1 In vitro	1	15177817	-
HTLV-1 In vitro	1	15187093	-
HTLV-1 In vitro	1	15223031	-
HTLV-1 In vitro	1	15274681	-
HTLV-1 In vitro	1	15277265	+
HTLV-1 In vitro	1	15317226	-
HTLV-1 In vitro	1	15341638	+
HTLV-1 In vitro	1	15345470	+
HTLV-1 In vitro	1	15348538	-
HTLV-1 In vitro	1	15377899	+
HTLV-1 In vitro	1	15380532	+
HTLV-1 In vitro	1	15381375	+
HTLV-1 In vitro	1	15388927	-
HTLV-1 In vitro	1	15412557	-
HTLV-1 In vitro	1	15412587	+
HTLV-1 In vitro	1	15419200	+
HTLV-1 In vitro	1	15420338	+
HTLV-1 In vitro	1	15421011	-
HTLV-1 In vitro	1	15423396	+
HTLV-1 In vitro	1	15455708	+
HTLV-1 In vitro	1	15458381	+
HTLV-1 In vitro	1	15468718	-
HTLV-1 In vitro	1	15490322	-
HTLV-1 In vitro	1	15493118	-
HTLV-1 In vitro	1	15508964	-
HTLV-1 In vitro	1	15526043	+
HTLV-1 In vitro	1	15527215	+
HTLV-1 In vitro	1	15532058	+
HTLV-1 In vitro	1	15537597	-
HTLV-1 In vitro	1	15541796	-
HTLV-1 In vitro	1	15541913	-
HTLV-1 In vitro	1	15544198	-
HTLV-1 In vitro	1	15546596	-
HTLV-1 In vitro	1	15551516	-
HTLV-1 In vitro	1	15578278	+
HTLV-1 In vitro	1	15578655	-
HTLV-1 In vitro	1	15582436	-
HTLV-1 In vitro	1	15583338	-
HTLV-1 In vitro	1	15587988	+
HTLV-1 In vitro	1	15609692	-
HTLV-1 In vitro	1	15626284	+
HTLV-1 In vitro	1	15630072	+
HTLV-1 In vitro	1	15634213	-
HTLV-1 In vitro	1	15659564	-
HTLV-1 In vitro	1	15685184	-
HTLV-1 In vitro	1	15710733	-
HTLV-1 In vitro	1	15715822	-
HTLV-1 In vitro	1	15716125	+
HTLV-1 In vitro	1	15753473	-
HTLV-1 In vitro	1	15792979	-
HTLV-1 In vitro	1	15831790	+
HTLV-1 In vitro	1	15845212	+
HTLV-1 In vitro	1	15850804	+
HTLV-1 In vitro	1	15852083	-
HTLV-1 In vitro	1	15865809	+
HTLV-1 In vitro	1	15873894	-
HTLV-1 In vitro	1	15886946	-
HTLV-1 In vitro	1	15895293	-
HTLV-1 In vitro	1	15896702	-
HTLV-1 In vitro	1	15899106	-
HTLV-1 In vitro	1	15914229	+
HTLV-1 In vitro	1	15955392	+
HTLV-1 In vitro	1	15957816	+
HTLV-1 In vitro	1	15970380	+
HTLV-1 In vitro	1	15975020	+
HTLV-1 In vitro	1	15981784	-
HTLV-1 In vitro	1	15991220	+
HTLV-1 In vitro	1	16007939	-
HTLV-1 In vitro	1	16054579	-
HTLV-1 In vitro	1	16074166	-
HTLV-1 In vitro	1	16074316	+
HTLV-1 In vitro	1	16076302	-
HTLV-1 In vitro	1	16138861	+
HTLV-1 In vitro	1	16158458	+
HTLV-1 In vitro	1	16184551	-
HTLV-1 In vitro	1	16208691	-
HTLV-1 In vitro	1	16212337	-
HTLV-1 In vitro	1	16234724	+
HTLV-1 In vitro	1	16236612	+
HTLV-1 In vitro	1	16236744	+
HTLV-1 In vitro	1	16238316	+
HTLV-1 In vitro	1	16264348	-
HTLV-1 In vitro	1	16284439	-
HTLV-1 In vitro	1	16293845	-
HTLV-1 In vitro	1	16302156	-
HTLV-1 In vitro	1	16316807	-
HTLV-1 In vitro	1	16318466	-
HTLV-1 In vitro	1	16323868	-
HTLV-1 In vitro	1	16335624	-
HTLV-1 In vitro	1	16348109	+
HTLV-1 In vitro	1	16366626	+
HTLV-1 In vitro	1	16381240	-
HTLV-1 In vitro	1	16390860	-
HTLV-1 In vitro	1	16392228	+
HTLV-1 In vitro	1	16436414	+
HTLV-1 In vitro	1	16439178	+
HTLV-1 In vitro	1	16500720	-
HTLV-1 In vitro	1	16507793	-
HTLV-1 In vitro	1	16509243	+
HTLV-1 In vitro	1	16530312	-
HTLV-1 In vitro	1	16535790	+
HTLV-1 In vitro	1	16550429	-
HTLV-1 In vitro	1	16561545	+
HTLV-1 In vitro	1	16563321	+
HTLV-1 In vitro	1	16566796	-
HTLV-1 In vitro	1	16578232	+
HTLV-1 In vitro	1	16578287	+
HTLV-1 In vitro	1	16582417	+
HTLV-1 In vitro	1	16589493	-
HTLV-1 In vitro	1	16596993	+
HTLV-1 In vitro	1	16597273	-
HTLV-1 In vitro	1	16599714	+
HTLV-1 In vitro	1	16600140	+
HTLV-1 In vitro	1	16602511	-
HTLV-1 In vitro	1	16604121	-
HTLV-1 In vitro	1	16604813	+
HTLV-1 In vitro	1	16605241	+
HTLV-1 In vitro	1	16606566	+
HTLV-1 In vitro	1	16609219	-
HTLV-1 In vitro	1	16609456	+
HTLV-1 In vitro	1	16610079	+
HTLV-1 In vitro	1	16614266	+
HTLV-1 In vitro	1	16614546	+
HTLV-1 In vitro	1	16615748	-
HTLV-1 In vitro	1	16617351	-
HTLV-1 In vitro	1	16620593	+
HTLV-1 In vitro	1	16622266	-
HTLV-1 In vitro	1	16625265	+
HTLV-1 In vitro	1	16632562	+
HTLV-1 In vitro	1	16633929	-
HTLV-1 In vitro	1	16634082	-
HTLV-1 In vitro	1	16638755	+
HTLV-1 In vitro	1	16639116	-
HTLV-1 In vitro	1	16644248	+
HTLV-1 In vitro	1	16651100	-
HTLV-1 In vitro	1	16652257	-
HTLV-1 In vitro	1	16653188	+
HTLV-1 In vitro	1	16653760	+
HTLV-1 In vitro	1	16677000	+
HTLV-1 In vitro	1	16686996	-
HTLV-1 In vitro	1	16691762	-
HTLV-1 In vitro	1	16700146	+
HTLV-1 In vitro	1	16707200	-
HTLV-1 In vitro	1	16724318	-
HTLV-1 In vitro	1	16726645	+
HTLV-1 In vitro	1	16730942	-
HTLV-1 In vitro	1	16732222	-
HTLV-1 In vitro	1	16756061	+
HTLV-1 In vitro	1	16770318	+
HTLV-1 In vitro	1	16854306	-
HTLV-1 In vitro	1	16867870	-
HTLV-1 In vitro	1	16869010	-
HTLV-1 In vitro	1	16869150	+
HTLV-1 In vitro	1	16872659	-
HTLV-1 In vitro	1	16876422	-
HTLV-1 In vitro	1	16879159	-
HTLV-1 In vitro	1	16891084	+
HTLV-1 In vitro	1	16894403	+
HTLV-1 In vitro	1	16895492	+
HTLV-1 In vitro	1	16901849	-
HTLV-1 In vitro	1	16913067	+
HTLV-1 In vitro	1	16916495	+
HTLV-1 In vitro	1	16921763	+
HTLV-1 In vitro	1	16921783	-
HTLV-1 In vitro	1	16923670	-
HTLV-1 In vitro	1	16926880	+
HTLV-1 In vitro	1	16927457	+
HTLV-1 In vitro	1	16927541	+
HTLV-1 In vitro	1	16927830	+
HTLV-1 In vitro	1	16929261	-
HTLV-1 In vitro	1	16943888	+
HTLV-1 In vitro	1	16963556	-
HTLV-1 In vitro	1	17013162	+
HTLV-1 In vitro	1	17015020	-
HTLV-1 In vitro	1	17019240	+
HTLV-1 In vitro	1	17028941	+
HTLV-1 In vitro	1	17055702	-
HTLV-1 In vitro	1	17057743	+
HTLV-1 In vitro	1	17061621	+
HTLV-1 In vitro	1	17108349	+
HTLV-1 In vitro	1	17157641	-
HTLV-1 In vitro	1	17172083	-
HTLV-1 In vitro	1	17183828	-
HTLV-1 In vitro	1	17196493	-
HTLV-1 In vitro	1	17203572	+
HTLV-1 In vitro	1	17213284	-
HTLV-1 In vitro	1	17225960	+
HTLV-1 In vitro	1	17262331	-
HTLV-1 In vitro	1	17319743	-
HTLV-1 In vitro	1	17331380	+
HTLV-1 In vitro	1	17381180	-
HTLV-1 In vitro	1	17382378	-
HTLV-1 In vitro	1	17403394	+
HTLV-1 In vitro	1	17425162	-
HTLV-1 In vitro	1	17428598	+
HTLV-1 In vitro	1	17434346	-
HTLV-1 In vitro	1	17439324	-
HTLV-1 In vitro	1	17441912	+
HTLV-1 In vitro	1	17501220	+
HTLV-1 In vitro	1	17584212	-
HTLV-1 In vitro	1	17683995	-
HTLV-1 In vitro	1	17711214	-
HTLV-1 In vitro	1	17717849	+
HTLV-1 In vitro	1	17760572	-
HTLV-1 In vitro	1	17768849	+
HTLV-1 In vitro	1	17773342	-
HTLV-1 In vitro	1	17774002	-
HTLV-1 In vitro	1	17824007	-
HTLV-1 In vitro	1	17830572	+
HTLV-1 In vitro	1	17870199	+
HTLV-1 In vitro	1	17883503	+
HTLV-1 In vitro	1	17892731	+
HTLV-1 In vitro	1	17897299	+
HTLV-1 In vitro	1	17902251	+
HTLV-1 In vitro	1	17903182	+
HTLV-1 In vitro	1	17931635	+
HTLV-1 In vitro	1	17967002	-
HTLV-1 In vitro	1	17981925	+
HTLV-1 In vitro	1	18039336	-
HTLV-1 In vitro	1	18054468	-
HTLV-1 In vitro	1	18077410	+
HTLV-1 In vitro	1	18109650	-
HTLV-1 In vitro	1	18117978	+
HTLV-1 In vitro	1	18119491	-
HTLV-1 In vitro	1	18125919	+
HTLV-1 In vitro	1	18138005	-
HTLV-1 In vitro	1	18151238	-
HTLV-1 In vitro	1	18183956	+
HTLV-1 In vitro	1	18226643	-
HTLV-1 In vitro	1	18233763	-
HTLV-1 In vitro	1	18299183	-
HTLV-1 In vitro	1	18315687	+
HTLV-1 In vitro	1	18327180	+
HTLV-1 In vitro	1	18342228	+
HTLV-1 In vitro	1	18397916	+
HTLV-1 In vitro	1	18466037	+
HTLV-1 In vitro	1	18514798	-
HTLV-1 In vitro	1	18518906	-
HTLV-1 In vitro	1	18555516	-
HTLV-1 In vitro	1	18614068	-
HTLV-1 In vitro	1	18652492	+
HTLV-1 In vitro	1	18652581	-
HTLV-1 In vitro	1	18656618	-
HTLV-1 In vitro	1	18657480	-
HTLV-1 In vitro	1	18658528	+
HTLV-1 In vitro	1	18662372	-
HTLV-1 In vitro	1	18675611	-
HTLV-1 In vitro	1	18683826	-
HTLV-1 In vitro	1	18731054	+
HTLV-1 In vitro	1	18770323	+
HTLV-1 In vitro	1	18777130	-
HTLV-1 In vitro	1	18785596	-
HTLV-1 In vitro	1	18796099	+
HTLV-1 In vitro	1	18798567	-
HTLV-1 In vitro	1	18798994	-
HTLV-1 In vitro	1	18799906	-
HTLV-1 In vitro	1	18805960	+
HTLV-1 In vitro	1	18812423	-
HTLV-1 In vitro	1	18831165	-
HTLV-1 In vitro	1	18832611	-
HTLV-1 In vitro	1	18845154	+
HTLV-1 In vitro	1	18856725	-
HTLV-1 In vitro	1	18864231	-
HTLV-1 In vitro	1	18867307	-
HTLV-1 In vitro	1	18893146	-
HTLV-1 In vitro	1	18897930	-
HTLV-1 In vitro	1	18900917	+
HTLV-1 In vitro	1	18912811	-
HTLV-1 In vitro	1	18923553	+
HTLV-1 In vitro	1	18927164	-
HTLV-1 In vitro	1	18927452	+
HTLV-1 In vitro	1	18932826	-
HTLV-1 In vitro	1	18942140	-
HTLV-1 In vitro	1	18942483	+
HTLV-1 In vitro	1	18954020	-
HTLV-1 In vitro	1	18973481	-
HTLV-1 In vitro	1	18982372	+
HTLV-1 In vitro	1	19018757	-
HTLV-1 In vitro	1	19072085	-
HTLV-1 In vitro	1	19076397	-
HTLV-1 In vitro	1	19084357	+
HTLV-1 In vitro	1	19085141	-
HTLV-1 In vitro	1	19116117	-
HTLV-1 In vitro	1	19125112	+
HTLV-1 In vitro	1	19126141	-
HTLV-1 In vitro	1	19126647	+
HTLV-1 In vitro	1	19126742	+
HTLV-1 In vitro	1	19127235	-
HTLV-1 In vitro	1	19151916	+
HTLV-1 In vitro	1	19152549	-
HTLV-1 In vitro	1	19166412	-
HTLV-1 In vitro	1	19167143	-
HTLV-1 In vitro	1	19169255	-
HTLV-1 In vitro	1	19171060	+
HTLV-1 In vitro	1	19172877	+
HTLV-1 In vitro	1	19181464	+
HTLV-1 In vitro	1	19188961	+
HTLV-1 In vitro	1	19202877	-
HTLV-1 In vitro	1	19203452	+
HTLV-1 In vitro	1	19212913	+
HTLV-1 In vitro	1	19216289	+
HTLV-1 In vitro	1	19228640	-
HTLV-1 In vitro	1	19229489	-
HTLV-1 In vitro	1	19239608	+
HTLV-1 In vitro	1	19239883	+
HTLV-1 In vitro	1	19240447	-
HTLV-1 In vitro	1	19260834	+
HTLV-1 In vitro	1	19310401	+
HTLV-1 In vitro	1	19318414	+
HTLV-1 In vitro	1	19322332	-
HTLV-1 In vitro	1	19323347	+
HTLV-1 In vitro	1	19333660	+
HTLV-1 In vitro	1	19346677	-
HTLV-1 In vitro	1	19372233	+
HTLV-1 In vitro	1	19372674	-
HTLV-1 In vitro	1	19385606	-
HTLV-1 In vitro	1	19391843	-
HTLV-1 In vitro	1	19400587	-
HTLV-1 In vitro	1	19408658	-
HTLV-1 In vitro	1	19420282	-
HTLV-1 In vitro	1	19421864	+
HTLV-1 In vitro	1	19432136	+
HTLV-1 In vitro	1	19436084	+
HTLV-1 In vitro	1	19440918	+
HTLV-1 In vitro	1	19449212	-
HTLV-1 In vitro	1	19451217	-
HTLV-1 In vitro	1	19454514	+
HTLV-1 In vitro	1	19462029	-
HTLV-1 In vitro	1	19462234	-
HTLV-1 In vitro	1	19464552	+
HTLV-1 In vitro	1	19464572	+
HTLV-1 In vitro	1	19472059	+
HTLV-1 In vitro	1	19472064	-
HTLV-1 In vitro	1	19475512	+
HTLV-1 In vitro	1	19477785	-
HTLV-1 In vitro	1	19505367	-
HTLV-1 In vitro	1	19520643	-
HTLV-1 In vitro	1	19582353	-
HTLV-1 In vitro	1	19588932	+
HTLV-1 In vitro	1	19598707	-
HTLV-1 In vitro	1	19608075	+
HTLV-1 In vitro	1	19608182	+
HTLV-1 In vitro	1	19664476	-
HTLV-1 In vitro	1	19664479	+
HTLV-1 In vitro	1	19671556	+
HTLV-1 In vitro	1	19717050	-
HTLV-1 In vitro	1	19719372	-
HTLV-1 In vitro	1	19798467	-
HTLV-1 In vitro	1	19814109	+
HTLV-1 In vitro	1	19828147	-
HTLV-1 In vitro	1	19870025	+
HTLV-1 In vitro	1	19877520	-
HTLV-1 In vitro	1	19882987	-
HTLV-1 In vitro	1	19883070	+
HTLV-1 In vitro	1	19885326	+
HTLV-1 In vitro	1	19890012	-
HTLV-1 In vitro	1	19904456	+
HTLV-1 In vitro	1	19929560	-
HTLV-1 In vitro	1	19938171	+
HTLV-1 In vitro	1	19949273	+
HTLV-1 In vitro	1	20039820	-
HTLV-1 In vitro	1	20047305	-
HTLV-1 In vitro	1	20047376	+
HTLV-1 In vitro	1	20056282	-
HTLV-1 In vitro	1	20076428	+
HTLV-1 In vitro	1	20076787	+
HTLV-1 In vitro	1	20079584	+
HTLV-1 In vitro	1	20102147	-
HTLV-1 In vitro	1	20135164	+
HTLV-1 In vitro	1	20135289	-
HTLV-1 In vitro	1	20166983	-
HTLV-1 In vitro	1	20168232	+
HTLV-1 In vitro	1	20171154	+
HTLV-1 In vitro	1	20182464	+
HTLV-1 In vitro	1	20249987	+
HTLV-1 In vitro	1	20267276	+
HTLV-1 In vitro	1	20287455	+
HTLV-1 In vitro	1	20317842	-
HTLV-1 In vitro	1	20330799	-
HTLV-1 In vitro	1	20357337	-
HTLV-1 In vitro	1	20393593	+
HTLV-1 In vitro	1	20415685	+
HTLV-1 In vitro	1	20435310	-
HTLV-1 In vitro	1	20475881	-
HTLV-1 In vitro	1	20503396	-
HTLV-1 In vitro	1	20510820	+
HTLV-1 In vitro	1	20580782	+
HTLV-1 In vitro	1	20639049	-
HTLV-1 In vitro	1	20644288	-
HTLV-1 In vitro	1	20686516	+
HTLV-1 In vitro	1	20732767	-
HTLV-1 In vitro	1	20733001	+
HTLV-1 In vitro	1	20734552	+
HTLV-1 In vitro	1	20753766	-
HTLV-1 In vitro	1	20776637	-
HTLV-1 In vitro	1	20785915	-
HTLV-1 In vitro	1	20790506	-
HTLV-1 In vitro	1	20808337	+
HTLV-1 In vitro	1	20834725	+
HTLV-1 In vitro	1	20849455	+
HTLV-1 In vitro	1	20859069	+
HTLV-1 In vitro	1	20870726	+
HTLV-1 In vitro	1	20878947	-
HTLV-1 In vitro	1	20910939	+
HTLV-1 In vitro	1	20930826	+
HTLV-1 In vitro	1	20935137	+
HTLV-1 In vitro	1	20938596	+
HTLV-1 In vitro	1	20945003	-
HTLV-1 In vitro	1	21028605	-
HTLV-1 In vitro	1	21031783	+
HTLV-1 In vitro	1	21051893	+
HTLV-1 In vitro	1	21054808	+
HTLV-1 In vitro	1	21064275	+
HTLV-1 In vitro	1	21069700	+
HTLV-1 In vitro	1	21076383	-
HTLV-1 In vitro	1	21106761	-
HTLV-1 In vitro	1	21136695	+
HTLV-1 In vitro	1	21160617	-
HTLV-1 In vitro	1	21161588	+
HTLV-1 In vitro	1	21188375	-
HTLV-1 In vitro	1	21274771	+
HTLV-1 In vitro	1	21276683	-
HTLV-1 In vitro	1	21286098	+
HTLV-1 In vitro	1	21291220	+
HTLV-1 In vitro	1	21295931	-
HTLV-1 In vitro	1	21298857	+
HTLV-1 In vitro	1	21314904	-
HTLV-1 In vitro	1	21324369	-
HTLV-1 In vitro	1	21324537	-
HTLV-1 In vitro	1	21325719	+
HTLV-1 In vitro	1	21326043	-
HTLV-1 In vitro	1	21336757	+
HTLV-1 In vitro	1	21346434	+
HTLV-1 In vitro	1	21349840	+
HTLV-1 In vitro	1	21356032	-
HTLV-1 In vitro	1	21378736	-
HTLV-1 In vitro	1	21397444	+
HTLV-1 In vitro	1	21404934	+
HTLV-1 In vitro	1	21453573	+
HTLV-1 In vitro	1	21455753	-
HTLV-1 In vitro	1	21471084	+
HTLV-1 In vitro	1	21546947	+
HTLV-1 In vitro	1	21548603	+
HTLV-1 In vitro	1	21570039	+
HTLV-1 In vitro	1	21575972	+
HTLV-1 In vitro	1	21592560	-
HTLV-1 In vitro	1	21624026	+
HTLV-1 In vitro	1	21626817	+
HTLV-1 In vitro	1	21628161	+
HTLV-1 In vitro	1	21630546	+
HTLV-1 In vitro	1	21632671	+
HTLV-1 In vitro	1	21645907	+
HTLV-1 In vitro	1	21664590	+
HTLV-1 In vitro	1	21680523	-
HTLV-1 In vitro	1	21684532	-
HTLV-1 In vitro	1	21720286	-
HTLV-1 In vitro	1	21724186	-
HTLV-1 In vitro	1	21726498	+
HTLV-1 In vitro	1	21745988	+
HTLV-1 In vitro	1	21758951	+
HTLV-1 In vitro	1	21761946	+
HTLV-1 In vitro	1	21787322	-
HTLV-1 In vitro	1	21790223	+
HTLV-1 In vitro	1	21820890	+
HTLV-1 In vitro	1	21856096	-
HTLV-1 In vitro	1	21940311	+
HTLV-1 In vitro	1	22022722	+
HTLV-1 In vitro	1	22023999	-
HTLV-1 In vitro	1	22028398	+
HTLV-1 In vitro	1	22033793	-
HTLV-1 In vitro	1	22039870	+
HTLV-1 In vitro	1	22051814	-
HTLV-1 In vitro	1	22056467	+
HTLV-1 In vitro	1	22075629	-
HTLV-1 In vitro	1	22087057	+
HTLV-1 In vitro	1	22091221	+
HTLV-1 In vitro	1	22093338	+
HTLV-1 In vitro	1	22095048	+
HTLV-1 In vitro	1	22099869	+
HTLV-1 In vitro	1	22105306	+
HTLV-1 In vitro	1	22118385	+
HTLV-1 In vitro	1	22148388	-
HTLV-1 In vitro	1	22192875	+
HTLV-1 In vitro	1	22259040	+
HTLV-1 In vitro	1	22380573	-
HTLV-1 In vitro	1	22396551	+
HTLV-1 In vitro	1	22397168	-
HTLV-1 In vitro	1	22418343	+
HTLV-1 In vitro	1	22430864	-
HTLV-1 In vitro	1	22431239	+
HTLV-1 In vitro	1	22432527	-
HTLV-1 In vitro	1	22442923	-
HTLV-1 In vitro	1	22442959	+
HTLV-1 In vitro	1	22463654	+
HTLV-1 In vitro	1	22473866	+
HTLV-1 In vitro	1	22501889	-
HTLV-1 In vitro	1	22509174	+
HTLV-1 In vitro	1	22516848	-
HTLV-1 In vitro	1	22523596	-
HTLV-1 In vitro	1	22545695	+
HTLV-1 In vitro	1	22569619	-
HTLV-1 In vitro	1	22636338	+
HTLV-1 In vitro	1	22653164	+
HTLV-1 In vitro	1	22661671	+
HTLV-1 In vitro	1	22668346	-
HTLV-1 In vitro	1	22711974	-
HTLV-1 In vitro	1	22730490	+
HTLV-1 In vitro	1	22750245	-
HTLV-1 In vitro	1	22776550	-
HTLV-1 In vitro	1	22798246	-
HTLV-1 In vitro	1	22800818	+
HTLV-1 In vitro	1	22807346	+
HTLV-1 In vitro	1	22839872	-
HTLV-1 In vitro	1	22866580	-
HTLV-1 In vitro	1	22921887	-
HTLV-1 In vitro	1	22956189	-
HTLV-1 In vitro	1	22990870	+
HTLV-1 In vitro	1	23024965	+
HTLV-1 In vitro	1	23045819	-
HTLV-1 In vitro	1	23077211	-
HTLV-1 In vitro	1	23080974	+
HTLV-1 In vitro	1	23086966	+
HTLV-1 In vitro	1	23106153	-
HTLV-1 In vitro	1	23114474	+
HTLV-1 In vitro	1	23115942	+
HTLV-1 In vitro	1	23116922	-
HTLV-1 In vitro	1	23123275	-
HTLV-1 In vitro	1	23123954	-
HTLV-1 In vitro	1	23125576	+
HTLV-1 In vitro	1	23125942	-
HTLV-1 In vitro	1	23135246	-
HTLV-1 In vitro	1	23136447	-
HTLV-1 In vitro	1	23143803	+
HTLV-1 In vitro	1	23179969	+
HTLV-1 In vitro	1	23183389	-
HTLV-1 In vitro	1	23198990	+
HTLV-1 In vitro	1	23292270	-
HTLV-1 In vitro	1	23301866	+
HTLV-1 In vitro	1	23305998	-
HTLV-1 In vitro	1	23310521	+
HTLV-1 In vitro	1	23313449	+
HTLV-1 In vitro	1	23338909	+
HTLV-1 In vitro	1	23341414	-
HTLV-1 In vitro	1	23345037	-
HTLV-1 In vitro	1	23346242	+
HTLV-1 In vitro	1	23347453	-
HTLV-1 In vitro	1	23361649	+
HTLV-1 In vitro	1	23364621	-
HTLV-1 In vitro	1	23367932	+
HTLV-1 In vitro	1	23371537	+
HTLV-1 In vitro	1	23376408	+
HTLV-1 In vitro	1	23393052	-
HTLV-1 In vitro	1	23398494	+
HTLV-1 In vitro	1	23401403	+
HTLV-1 In vitro	1	23412804	-
HTLV-1 In vitro	1	23419396	-
HTLV-1 In vitro	1	23452747	-
HTLV-1 In vitro	1	23465966	-
HTLV-1 In vitro	1	23467383	-
HTLV-1 In vitro	1	23490552	+
HTLV-1 In vitro	1	23505292	-
HTLV-1 In vitro	1	23506911	-
HTLV-1 In vitro	1	23516657	+
HTLV-1 In vitro	1	23521464	+
HTLV-1 In vitro	1	23523066	+
HTLV-1 In vitro	1	23523688	-
HTLV-1 In vitro	1	23524417	+
HTLV-1 In vitro	1	23526201	+
HTLV-1 In vitro	1	23550589	+
HTLV-1 In vitro	1	23552450	-
HTLV-1 In vitro	1	23552520	+
HTLV-1 In vitro	1	23552792	-
HTLV-1 In vitro	1	23554120	-
HTLV-1 In vitro	1	23554296	+
HTLV-1 In vitro	1	23554393	+
HTLV-1 In vitro	1	23556373	-
HTLV-1 In vitro	1	23556507	-
HTLV-1 In vitro	1	23556706	+
HTLV-1 In vitro	1	23557183	-
HTLV-1 In vitro	1	23558037	-
HTLV-1 In vitro	1	23559143	-
HTLV-1 In vitro	1	23559939	-
HTLV-1 In vitro	1	23560593	-
HTLV-1 In vitro	1	23572323	-
HTLV-1 In vitro	1	23578713	+
HTLV-1 In vitro	1	23579903	-
HTLV-1 In vitro	1	23589355	+
HTLV-1 In vitro	1	23589969	-
HTLV-1 In vitro	1	23590032	-
HTLV-1 In vitro	1	23592352	+
HTLV-1 In vitro	1	23597916	-
HTLV-1 In vitro	1	23598547	-
HTLV-1 In vitro	1	23604731	+
HTLV-1 In vitro	1	23606189	-
HTLV-1 In vitro	1	23610109	-
HTLV-1 In vitro	1	23610142	-
HTLV-1 In vitro	1	23618641	+
HTLV-1 In vitro	1	23619144	-
HTLV-1 In vitro	1	23620544	+
HTLV-1 In vitro	1	23625361	-
HTLV-1 In vitro	1	23626051	+
HTLV-1 In vitro	1	23629524	-
HTLV-1 In vitro	1	23633293	-
HTLV-1 In vitro	1	23633804	-
HTLV-1 In vitro	1	23637808	-
HTLV-1 In vitro	1	23640686	-
HTLV-1 In vitro	1	23642403	+
HTLV-1 In vitro	1	23644136	-
HTLV-1 In vitro	1	23653922	-
HTLV-1 In vitro	1	23658974	+
HTLV-1 In vitro	1	23671796	-
HTLV-1 In vitro	1	23682866	+
HTLV-1 In vitro	1	23697159	-
HTLV-1 In vitro	1	23731091	-
HTLV-1 In vitro	1	23733552	-
HTLV-1 In vitro	1	23739943	+
HTLV-1 In vitro	1	23741593	-
HTLV-1 In vitro	1	23744370	-
HTLV-1 In vitro	1	23747677	-
HTLV-1 In vitro	1	23751188	+
HTLV-1 In vitro	1	23752527	-
HTLV-1 In vitro	1	23758106	-
HTLV-1 In vitro	1	23761683	-
HTLV-1 In vitro	1	23763778	-
HTLV-1 In vitro	1	23764277	-
HTLV-1 In vitro	1	23768065	-
HTLV-1 In vitro	1	23779138	+
HTLV-1 In vitro	1	23791403	+
HTLV-1 In vitro	1	23793018	+
HTLV-1 In vitro	1	23793550	+
HTLV-1 In vitro	1	23794150	-
HTLV-1 In vitro	1	23797220	+
HTLV-1 In vitro	1	23798081	-
HTLV-1 In vitro	1	23798914	-
HTLV-1 In vitro	1	23802649	+
HTLV-1 In vitro	1	23805180	-
HTLV-1 In vitro	1	23806705	+
HTLV-1 In vitro	1	23811836	+
HTLV-1 In vitro	1	23817637	+
HTLV-1 In vitro	1	23817716	-
HTLV-1 In vitro	1	23819960	+
HTLV-1 In vitro	1	23820111	-
HTLV-1 In vitro	1	23852362	+
HTLV-1 In vitro	1	23855749	+
HTLV-1 In vitro	1	23862851	-
HTLV-1 In vitro	1	23866852	+
HTLV-1 In vitro	1	23872523	-
HTLV-1 In vitro	1	23881951	+
HTLV-1 In vitro	1	23886667	-
HTLV-1 In vitro	1	23887375	+
HTLV-1 In vitro	1	23903876	-
HTLV-1 In vitro	1	23905984	-
HTLV-1 In vitro	1	23909310	+
HTLV-1 In vitro	1	23914840	-
HTLV-1 In vitro	1	23926946	-
HTLV-1 In vitro	1	23930545	-
HTLV-1 In vitro	1	23937384	+
HTLV-1 In vitro	1	23946731	-
HTLV-1 In vitro	1	23950089	-
HTLV-1 In vitro	1	23963604	-
HTLV-1 In vitro	1	23963827	+
HTLV-1 In vitro	1	23968142	-
HTLV-1 In vitro	1	23975425	+
HTLV-1 In vitro	1	23976754	-
HTLV-1 In vitro	1	23978187	-
HTLV-1 In vitro	1	23978532	-
HTLV-1 In vitro	1	23996083	+
HTLV-1 In vitro	1	24002323	-
HTLV-1 In vitro	1	24006996	-
HTLV-1 In vitro	1	24017052	-
HTLV-1 In vitro	1	24035010	-
HTLV-1 In vitro	1	24036576	-
HTLV-1 In vitro	1	24043580	-
HTLV-1 In vitro	1	24057751	-
HTLV-1 In vitro	1	24062073	-
HTLV-1 In vitro	1	24071824	+
HTLV-1 In vitro	1	24100943	+
HTLV-1 In vitro	1	24111030	-
HTLV-1 In vitro	1	24170863	+
HTLV-1 In vitro	1	24190107	-
HTLV-1 In vitro	1	24205321	-
HTLV-1 In vitro	1	24261507	+
HTLV-1 In vitro	1	24297841	+
HTLV-1 In vitro	1	24315422	+
HTLV-1 In vitro	1	24411429	-
HTLV-1 In vitro	1	24423321	+
HTLV-1 In vitro	1	24429391	+
HTLV-1 In vitro	1	24441669	-
HTLV-1 In vitro	1	24454938	-
HTLV-1 In vitro	1	24455221	-
HTLV-1 In vitro	1	24465991	+
HTLV-1 In vitro	1	24498828	-
HTLV-1 In vitro	1	24501292	+
HTLV-1 In vitro	1	24519479	-
HTLV-1 In vitro	1	24519846	-
HTLV-1 In vitro	1	24522245	+
HTLV-1 In vitro	1	24530653	-
HTLV-1 In vitro	1	24543320	-
HTLV-1 In vitro	1	24545561	-
HTLV-1 In vitro	1	24558474	+
HTLV-1 In vitro	1	24578425	-
HTLV-1 In vitro	1	24585357	-
HTLV-1 In vitro	1	24600391	-
HTLV-1 In vitro	1	24606541	-
HTLV-1 In vitro	1	24620495	-
HTLV-1 In vitro	1	24639231	-
HTLV-1 In vitro	1	24644483	+
HTLV-1 In vitro	1	24651319	+
HTLV-1 In vitro	1	24653336	+
HTLV-1 In vitro	1	24655193	-
HTLV-1 In vitro	1	24686530	+
HTLV-1 In vitro	1	24720225	+
HTLV-1 In vitro	1	24727394	-
HTLV-1 In vitro	1	24729230	-
HTLV-1 In vitro	1	24734757	-
HTLV-1 In vitro	1	24737686	-
HTLV-1 In vitro	1	24744276	-
HTLV-1 In vitro	1	24750349	-
HTLV-1 In vitro	1	24760911	-
[truncated: 615,466+ more rows]
